# Supplementary material for: Lipoxygenase Inhibitory Activity and Prostate Cancer Cytotoxicity of In Situ- and In Vitro-Cultivated Balkan Endemic Sideritis scardica Griseb
Source: Plants (Basel). 2025 Oct 25;14(21):3263. doi: 10.3390/plants14213263 (PMC12609379; doi:10.3390/plants14213263)
Supplement: Supplementary file 1 [file plants-14-03263-s001.zip]

Archive with 1 entries (1 files):
- plants-3843638-supplementary.pdf
